# Supplementary material for: Reply to: Revisiting life history and morphological proxies for early mammaliaform metabolic rates
Source: Nat Commun. 2022 Sep 23;13:5564. doi: 10.1038/s41467-022-32716-z (PMC9508248; doi:10.1038/s41467-022-32716-z)
Supplement: Supplementary file 2 — Supplementary Data 1-8 [file 41467_2022_32716_MOESM2_ESM.xlsx]

## Sheet: S1. Stark wild bm + bmr
Supplementary Data 1. One-sided phylogenetic generalised least squares (PGLS) regression model parameters assessing the relationship between maximum lifespan and the combination of logged mean body mass and logged BMR for the wild mammal data of Stark et al 2020[3] (no adjustments made for multiple comparisons).
Factor	Estimate	SE	t	P
Intercept	0.408	0.165	2.48	0.015
log10 BMR	-0.397	0.141	-2.825	0.0056
log10 body mass	0.537	0.101	5.298	6e-07
Akaike score	17.243
λ =0.61, R2 = 0.543, n = 114, p = 0.000000000000000006.

## Sheet: S2. Stark wild + bmr + inter
Supplementary Data 2. One-sided phylogenetic generalised least squares (PGLS) regression model parameters assessing the relationship between maximum lifespan and the combination of logged mean body mass and logged BMR for the wild mammal data of Stark et al 2020[3], plus their interaction term (no adjustments made for multiple comparisons).
Factor	Estimate	SE	t	P
Intercept	0.332	0.251	1.324	0.188
log10 BMR	-0.353	0.179	-1.977	0.041
log10 body mass	0.546	0.104	5.24	8e-07
Interaction	-0.008	0.02	-0.402	0.688
Akaike score	25.12
λ =0.61, R2 = 0.656, n = 114, p < 0.00000000000000004.

## Sheet: S3. Stark terr wild bm + bmr
Supplementary Data 3. One sided phylogenetic generalised least squares (PGLS) regression model parameters assessing the relationship between maximum lifespan and the combination of logged mean body mass and logged BMR for the wild terrestrial mammal data of Stark et al 2020[3] (no adjustments made for multiple comparisons).
Factor	Estimate	SE	t	P
Intercept	0.567	0.141	4.033	0.0014
log10 BMR	-0.653	0.182	-3.577	0.0034
log10 body mass	0.709	0.13	5.449	0.0001
Akaike score	4.632
λ =-0.17, R2 = 0.876, n = 18, p = 0.00003

## Sheet: S4. Stark terr wild bm+br+inter
Supplementary Data 4. One-sided phylogenetic generalised least squares (PGLS) regression model parameters assessing the relationship between maximum lifespan and the combination of logged mean body mass and logged BMR for the wild terrestrial mammal data of Stark et al 2020[3] and their interaction (no adjustments made for multiple comparisons).
Factor	Estimate	SE	t	P
Intercept	0.691	0.21	4.033	0.0014
log10 BMR	-0.722	0.182	-3.577	0.0034
log10 body mass	0.674	0.13	5.449	0.0001
Interaction	0.017	0.022	0.805	0.437
Akaike score	11.827
λ =-0.17, R2 = 0.882, n = 18, p = 0.00001.

## Sheet: S5. Newham bm+ BMR
Supplementary Data 5. One-sided phylogenetic generalised least squares (PGLS) regression model parameters assessing the relationship between maximum lifespan and the combination of logged mean body mass and logged BMR for the wild terrestrial mammal data of Newham et al (2020)[1] (no adjustments made for multiple comparisons).
Factor	Estimate	SE	t	P
Intercept	0.555	0.208	2.668	0.0089
log10 BMR	-0.63	0.216	-2.916	0.0043
log10 body mass	0.677	0.149	4.53	2e-05
Akaike score	17.078
λ =-0.658, R2 = 0.409, n = 117, p = 0.00000000001.

## Sheet: S6. Newham BM+BMR+inter
Supplementary Data 6. One-sided phylogenetic generalised least squares (PGLS) regression model parameters assessing the relationship between maximum lifespan and the combination of logged mean body mass and logged BMR for the wild terrestrial mammal data of Newham et al (2020)[1] and their interaction (no adjustments made for multiple comparisons).
Factor	Estimate	SE	t	P
Intercept	0.533	0.306	1.74	0.0848
log10 BMR	-0.618	0.248	-2.5	0.0145
log10 body mass	0.683	0.162	4.2	5e-05
Interaction	-0.003	0.033	-0.1	0.9205
Akaike score	24.065
λ =-0.662, R2 = 0.593, n = 117, p = 0.00000000006.

## Sheet: S7. Stark sample origin
Supplementary Data 7. One-sided phylogenetic generalised least squares (PGLS) regression model parameters assessing the relationship between maximum lifespan and the combination of logged mean body mass, logged BMR, and sample origin (wild versus captive) for the mammal data of Stark et al 2020[3] (no adjustments made for multiple comparisons).
Factor	Estimate	SE	t	P
Intercept	0.723	0.131	5.53	1e-07
log10 BMR	-0.0431	0.041	-1.063	0.288
log10 body mass	0.184	0.149	4.53	1e-09
Sample origin	-0.092	0.0357	-2.57	0.01059
Akaike score	-259
λ =-0.827, R2 = 0.283, n = 1062, p = 0.000000000000000000000000009.

## Sheet: S8. Starck sample origin+inter
Supplementary Data 8. One-sided phylogenetic generalised least squares (PGLS) regression model parameters assessing the relationship between maximum lifespan and the combination of logged mean body mass, logged BMR, and sample origin (wild versus captive) for the mammal data of Stark et al 2020[3], and their interaction (no adjustments made for multiple comparisons).
Factor	Estimate	SE	t	P
Intercept	0.9	0.15	5.997	<0.0001
log10 BMR	-0.115	0.051	-2.25	0.025
log10 body mass	0.133	0.039	3.46	0.0007
Sample origin	-0.158	0.046	-3.428	0.0007
Interaction: captive data	0.02	0.01	2.05	0.0407
Interaction: wild data	0.026	0.01	2.71	0.071
Akaike score	-247.03
λ =-0.825, R2 = 0.448, n = 1062, p < 0.0001.
